# Supplementary material for: Longitudinal self-concept development in adolescence
Source: Soc Cogn Affect Neurosci. 2023 Jan 14;18(1):nsac062. doi: 10.1093/scan/nsac062 (PMC10036877; doi:10.1093/scan/nsac062)
Supplement: nsac062_Supp [file nsac062_supp.zip]

Archive with 3 entries (3 files):
- scan-22-038-File002.docx
- scan-22-038-File003.docx
- scan-22-038-File004.docx
